# Supplementary material for: Genetic basis of latitudinal variation in vertebral number in the Oryzias latipes species complex
Source: Zoological Lett. 2025 Dec 5;12:1. doi: 10.1186/s40851-025-00256-1 (PMC12798130; doi:10.1186/s40851-025-00256-1)
Supplement: Supplementary file 1 — Supplementary Material 1 [file 40851_2025_256_MOESM1_ESM.xlsx]

## Sheet: S1
Supplementary Table S1. Wild-derived stocks of medaka used for phylogenetic generalized least squares (PGLS) analysis. Sex, age, and vertebral bone number for each individual are shown.
Strain ID	Strain Name	individual ID	sex	month old	Abdominal num.	Caudal num.	Total num.
WS001	Kanie	1	M	11-12	12	17	29
		2	F	11-12	12	16	28
		3	M	11-12	12	17	29
		4	F	11-12	12	17	29
		5	M	11-12	13	17	30
		6	F	11-12	12	17	29
WS003	Nagoya	1	M	10	13	17	30
		2	F	10	12	18	30
		3	M	10	12	18	30
		4	F	10	12	18	30
		5	M	10	12	18	30
		6	F	10	13	16	29
WS004	Toyohashi	1	M	11-12	12	17	29
		2	F	11-12	12	17	29
		3	M	11-12	12	17	29
		4	F	11-12	12	18	30
		5	M	11-12	12	17	29
		6	F	11-12	12	18	30
WS207	Higashidori	1	M	11-12	13	16	29
		2	F	11-12	12	17	29
		3	M	11-12	13	16	29
		4	F	11-12	13	17	30
		5	M	11-12	12	17	29
		6	F	11-12	12	18	30
WS209	Inawashiro_Osada	1	M	6-17	12	17	29
		2	F	6-17	12	17	29
		3	M	6-17	12	18	30
		4	F	6-17	12	17	29
		5	M	6-17	12	18	30
		6	F	6-17	12	16	28
WS211	Hamochi	1	M	11-12	13	17	30
		2	F	11-12	13	17	30
		3	M	11-12	13	17	30
		4	F	11-12	13	17	30
		5	M	11-12	13	18	31
		6	F	11-12	12	18	30
WS212	Ojiya_Katagai	1	M	11-12	13	16	29
		2	F	11-12	12	17	29
		3	M	11-12	13	17	30
		4	F	11-12	13	17	30
		5	M	11-12	13	16	29
		6	F	18-29	13	16	29
WS213	Kurobe	1	M	11-12	12	17	29
		2	F	11-12	12	17	29
		3	M	11-12	12	17	29
		4	F	11-12	12	17	29
		5	M	11-12	12	17	29
		6	F	11-12	12	17	29
WS214	Nanao	1	M	10-11	12	17	29
		2	F	10-11	12	17	29
		3	M	10-11	12	17	29
		4	F	10-11	12	17	29
		5	M	10-11	12	16	28
		6	F	10-11	12	17	29
WS215	Maizuru	1	M	11	12	16	28
		2	F	11	11	17	28
		3	M	11	12	16	28
		4	F	11	12	17	29
		5	M	11	12	16	28
		6	F	11	12	16	28
WS216	Ine	1	M	10-11	12	18	30
		2	F	10-11	11	18	29
		3	M	10-11	13	17	30
		4	F	10-11	12	18	30
		5	M	10-11	12	19	31
		6	F	10-11	13	18	31
WS217	Kumihama_Nagae	1	M	11-12	12	18	30
		2	F	11-12	12	18	30
		3	M	11-12	13	17	30
		4	F	11-12	13	16	29
		5	M	11-12	12	18	30
		6	F	11-12	12	18	30
WS218	Kumihama_Katchi	1	M	11-12	12	17	29
		2	F	11-12	12	17	29
		3	M	11-12	12	16	28
		4	F	11-12	12	18	30
		5	M	11-12	12	18	30
		6	F	11-12	12	17	29
WS219	Kinosaki	1	M	11-12	12	16	28
		2	F	11-12	12	17	29
		3	M	11-12	13	18	31
		4	F	11-12	12	17	29
		5	M	11-12	12	18	30
		6	F	11-12	12	15	27
WS220	Toyooka_Kehi	1	M	11-12	12	17	29
		2	F	11-12	12	17	29
		3	M	11-12	12	17	29
		4	F	11-12	12	17	29
		5	M	11-12	12	17	29
		6	F	11-12	12	17	29
WS221	Toyooka	1	M	10	12	18	30
		2	F	10	12	19	31
		3	M	10	13	18	31
		4	F	10	13	18	31
		5	M	10	12	19	31
		6	F	10	13	17	30
WS222	Hamasaka	1	M	11-12	12	17	29
		2	F	11-12	11	18	29
		3	M	11-12	11	17	28
		4	F	11-12	12	16	28
		5	M	11-12	11	18	29
		6	F	11-12	12	17	29
WS223	Hanamaki	1	M	11-12	12	18	30
		2	F	11-12	13	18	31
		3	M	11-12	12	18	30
		4	F	11-12	12	18	30
		5	M	11-12	12	18	30
		6	F	11-12	12	18	30
WS224	Kesennuma_Hajikami	1	M	11-12	12	18	30
		2	F	11-12	13	16	29
		3	M	11-12	12	18	30
		4	F	11-12	13	17	30
		5	M	11-12	13	17	30
		6	F	11-12	12	17	29
WS225	Sendai	1	M	11-12	12	17	29
		2	F	11-12	13	17	30
		3	M	11-12	13	17	30
		4	F	11-12	12	17	29
		5	M	11-12	12	18	30
		6	F	11-12	12	17	29
WS226	Kawachi	1	M	11-12	13	18	31
		2	F	11-12	13	17	30
		3	M	11-12	13	18	31
		4	F	11-12	13	18	31
		5	M	10	13	17	30
		6	F	11-12	13	18	31
WS227	Mito_Sakasagawa	1	M	11-12	12	17	29
		2	F	11-12	12	17	29
		3	M	11-12	12	17	29
		4	F	11-12	12	17	29
		5	M	11-12	13	17	30
		6	F	11-12	13	17	30
WS228	Mooka_Sayado	1	M	11	12	17	29
		2	F	11	13	18	31
		3	M	11	too fused	17	NA
		4	F	11	12	17	29
		5	M	11	13	17	30
		6	F	11	13	17	30
WS229	Hatoyama	1	M	11-12	13	17	30
		2	F	11-12	12	17	29
		3	M	11-12	12	18	30
		4	F	11-12	12	17	29
		5	M	11-12	13	17	30
		6	F	10	12	18	30
WS230	Fukazawa	1	M	11-12	11	17	28
		2	F	11-12	12	17	29
		3	M	11-12	11	18	29
		4	F	11-12	12	17	29
		5	M	11-12	12	17	29
		6	F	11-12	12	16	28
WS231	Odawara	1	M	11-12	12	19	31
		2	F	11-12	12	18	30
		3	M	11-12	12	18	30
		4	F	11-12	12	too fused	NA
		5	M	11-12	12	19	31
		6	F	11-12	12	17	29
WS232	Fujiyoshida	1	M	11-12	12	17	29
		2	F	11-12	11	18	29
		3	M	11-12	12	17	29
		4	F	11-12	12	17	29
		5	M	11-12	12	17	29
		6	F	11-12	12	17	29
WS233	Fuji	1	M	11-12	12	17	29
		2	F	11-12	12	18	30
		3	M	11-12	12	17	29
		4	F	11-12	12	18	30
		5	M	11-12	12	17	29
		6	F	11-12	12	17	29
WS235	Toba	1	M	10	12	18	30
		2	F	10	12	18	30
		3	M	10	12	18	30
		4	F	10	13	17	30
		5	M	10	12	18	30
		6	F	10	12	17	29
WS236	Kumano	1	M	11-12	12	17	29
		2	F	11-12	13	17	30
		3	M	11-12	12	18	30
		4	F	11-12	13	16	29
		5	M	11-12	12	18	30
		6	F	11-12	13	17	30
WS237	Aki	1	M	11-12	12	17	29
		2	F	11-12	12	18	30
		3	M	11-12	11	16	27
		4	F	11-12	13	18	31
		5	M	6-29	13	18	31
		6	F	6-29	12	18	30
WS238	Hikone	1	M	UNKNOWN	12	17	29
		2	F	UNKNOWN	12	18	30
		3	M	UNKNOWN	10	18	28
		4	F	UNKNOWN	12	18	30
		5	M	UNKNOWN	12	17	29
		6	F	UNKNOWN	12	18	30
WS239	Hikami	1	M	11-12	12	17	29
		2	F	11-12	12	18	30
		3	M	18-29	13	17	30
		4	F	11-12	12	17	29
		5	M	18-29	13	16	29
		6	F	11-12	12	19	31
WS240	Tango	1	M	13-15	12	18	30
		2	F	13-15	13	18	31
		3	M	13-15	13	17	30
		4	F	13-15	13	17	30
		5	M	13-15	12	18	30
		6	F	13-15	13	18	31
WS241	Amino	1	M	11	13	16	29
		2	F	11	11	17	28
		3	M	11	12	17	29
		4	F	11	13	17	30
		5	M	11	12	18	30
		6	F	11	12	17	29
WS242	Saigo	1	M	10-12	12	18	30
		2	F	10-12	13	18	31
		3	M	10-12	13	18	31
		4	F	10-12	13	17	30
		5	M	10-12	13	18	31
		6	F	10-12	13	18	31
WS243	Sakurae	1	M	11-12	12	18	30
		2	F	11-12	12	18	30
		3	M	11-12	12	19	31
		4	F	11-12	12	18	30
		5	M	11-12	12	18	30
		6	F	11-12	12	18	30
WS244	Hohoku	1	M	11-12	12	17	29
		2	F	11-12	12	17	29
		3	M	11-12	12	17	29
		4	F	11-12	12	17	29
		5	M	11-12	12	17	29
		6	F	11-12	12	17	29
WS245	Miyoshi	1	M	11-12	12	17	29
		2	F	11-12	12	18	30
		3	M	11-12	12	18	30
		4	F	11-12	12	18	30
		5	M	11-12	13	17	30
		6	F	11-12	12	17	29
WS246	Kamiura	1	M	11-12	12	17	29
		2	F	11-12	12	18	30
		3	M	11-12	13	17	30
		4	F	11-12	12	16	28
		5	M	11-12	12	17	29
		6	F	11-12	12	17	29
WS247	Iwakuni	1	M	11	12	18	30
		2	F	11	12	18	30
		3	M	11	12	17	29
		4	F	11	12	18	30
		5	M	11	12	18	30
		6	F	11	13	17	30
WS248	Saiki	1	M	10	12	18	30
		2	F	10	13	18	31
		3	M	10	13	18	31
		4	F	10	13	18	31
		5	M	10	12	18	30
		6	F	10	13	19	32
WS249	Saito	1	M	10	12	18	30
		2	F	10	12	18	30
		3	M	10	13	17	30
		4	F	UNKNOWN	13	17	30
		5	M	10	13	18	31
		6	F	UNKNOWN	12	17	29
WS250	Ashibe	1	M	9	12	18	30
		2	F	9	12	18	30
		3	M	9	12	18	30
		4	F	9	12	18	30
		5	M	9	12	19	31
		6	F	9	12	18	30
WS251	Kashima	1	M	18-29	12	18	30
		2	F	18-29	12	17	29
		3	M	18-29	12	18	30
		4	F	11-12	12	18	30
		5	M	18-29	12	18	30
		6	F	11-12	12	18	30
WS252	Sato	1	M	11	12	17	29
		2	F	11	12	18	30
		3	M	11	12	18	30
		4	F	11	12	18	30
		5	M	11	13	17	30
		6	F	11	12	18	30
WS253	Oura	1	M	11-12	12	18	30
		2	F	11-12	12	17	29
		3	M	11-12	12	18	30
		4	F	11-12	12	18	30
		5	M	11-12	12	17	29
		6	F	11-12	12	18	30
WS254	Kushima	1	M	11-12	12	17	29
		2	F	11-12	12	18	30
		3	M	11-12	12	17	29
		4	F	11-12	12	17	29
		5	M	11-12	12	17	29
		6	F	11-12	12	17	29
WS255	Ginoza	1	M	11-12	12	17	29
		2	F	11-12	12	18	30
		3	M	11-12	12	18	30
		4	F	11-12	12	18	30
		5	M	11-12	12	17	29
		6	F	11-12	13	17	30
WS256	Ogimi	1	M	11	11	18	29
		2	F	11	too fused	17	NA
		3	M	11	11	18	29
		4	F	11	12	18	30
		5	M	11	12	18	30
		6	F	11	too fused	18	NA
WS257	Sokcho	1	M	11-12	13	19	32
		2	F	11-12	14	19	33
		3	M	11-12	13	20	33
		4	F	11-12	13	18	31
		5	M	11-12	13	19	32
		6	F	11-12	14	18	32
WS258	Daebu	1	M	11	13	18	31
		2	F	11	13	18	31
		3	M	11	12	19	31
		4	F	11	13	19	32
		5	M	11	12	19	31
		6	F	11	12	18	30
WS259	Geoje	1	M	10-12	12	18	30
		2	F	10-12	12	18	30
		3	M	10-12	12	18	30
		4	F	18-29	12	18	30
		5	M	10-12	12	18	30
		6	F	18-29	12	19	31
WS260	Jinseo	1	M	11-12	12	18	30
		2	F	11-12	13	17	30
		3	M	16-18	13	17	30
		4	F	11-12	13	17	30
		5	M	16-18	13	17	30
		6	F	11-12	12	18	30
WS261	Jindo	1	M	11-12	11	18	29
		2	F	11-12	12	18	30
		3	M	11-12	12	18	30
		4	F	11-12	12	19	31
		5	M	11-12	11	19	30
		6	F	11-12	12	18	30
WS262	Ilan	1	M	11-12	11	17	28
		2	F	11-12	11	18	29
		3	M	11-12	11	18	29
		4	F	11-12	11	18	29
		5	M	11-12	11	too fused	NA
		6	F	11-12	11	18	29
WS263	Kunming	1	M	11-12	11	19	30
		2	F	11-12	11	18	29
		3	M	11-12	11	18	29
		4	F	11-12	12	18	30
		5	M	11-12	11	18	29
		6	F	11-12	11	18	29
WS264	Gwangeui	1	M	11-12	13	17	30
		2	F	11-12	12	18	30
		3	M	11-12	13	18	31
		4	F	11-12	13	18	31
		5	M	11-12	12	19	31
		6	F	11-12	13	17	30
WS265	Guhang	1	M	11-12	12	19	31
		2	F	11-12	12	18	30
		3	M	11-12	12	18	30
		4	F	11-12	11	18	29
		5	M	11-12	12	17	29
		6	F	11-12	12	17	29
WS266	Samsan	1	M	11-12	13	17	30
		2	F	11-12	12	18	30
		3	M	11-12	12	19	31
		4	F	11-12	12	18	30
		5	M	11-12	12	17	29
		6	F	11-12	12	18	30
WS963	Akita	1	M	11-12	12	17	29
		2	F	11-12	12	17	29
		3	M	11-12	12	17	29
		4	F	11-12	12	17	29
		5	M	11-12	12	17	29
		6	F	11-12	13	16	29
WS1064	Nasukarasuyama	1	M	10-12	13	17	30
		2	F	10-12	12	18	30
		3	M	10-12	12	17	29
		4	F	10-12	12	17	29
		5	M	10-12	12	16	28
		6	F	10-12	12	16	28
WS1065	Tangokitsu	1	M	11-12	12	18	30
		2	F	11-12	11	18	29
		3	M	11-12	12	18	30
		4	F	11-12	13	17	30
		5	M	11-12	12	18	30
		6	F	11-12	13	17	30
WS1242	Akishima	1	M	12	13	17	30
		2	F	12	13	16	29
		3	M	12	12	17	29
		4	F	12	12	17	29
		5	M	12	13	17	30
		6	F	12	12	17	29
WS1263	Hirado	1	M	11	13	17	30
		2	F	11	12	18	30
		3	M	11	13	17	30
		4	F	11	12	18	30
		5	M	11	12	18	30
		6	F	11	12	18	30
WS1264	Amami	1	M	11-12	12	17	29
		2	F	11-12	12	17	29
		3	M	11-12	12	17	29
		4	F	11-12	12	17	29
		5	M	11-12	12	17	29
		6	F	11-12	12	18	30
WS1265	Kishiku	1	M	11-12	12	18	30
		2	F	11-12	13	18	31
		3	M	11-12	13	17	30
		4	F	11-12	12	18	30
		5	M	11-12	13	17	30
		6	F	11-12	12	18	30
WS1266	Tamanoura	1	M	6-17	13	19	32
		2	F	6-17	13	19	32
		3	M	6-17	13	19	32
		4	F	6-17	12	19	31
		5	M	6-17	13	18	31
		6	F	6-17	14	19	33
WS1267	Kanoya	1	M	11-12	11	17	28
		2	F	11-12	12	17	29
		3	M	11-12	12	17	29
		4	F	11-12	11	17	28
		5	M	11-12	12	17	29
		6	F	11-12	12	16	28
WS1268	Kasasa	1	M	11-12	12	17	29
		2	F	11-12	12	18	30
		3	M	11-12	12	18	30
		4	F	11-12	12	17	29
		5	M	11-12	12	17	29
		6	F	11-12	12	17	29
WS1269	SendaiⅡ	1	M	11-12	12	17	29
		2	F	11-12	12	17	29
		3	M	11-12	13	17	30
		4	F	11-12	12	17	29
		5	M	11-12	12	17	29
		6	F	11-12	12	18	30
WS1270	Gobo	1	M	11-12	12	17	29
		2	F	11-12	12	17	29
		3	M	11-12	11	17	28
		4	F	11-12	12	17	29
		5	M	11-12	12	17	29
		6	F	11-12	12	17	29
WS1271	Ichikai	1	M	10	13	17	30
		2	F	10	13	17	30
		3	M	10	12	18	30
		4	F	10	13	18	31
		5	M	10	13	19	32
		6	F	10	13	18	31
WS1272	Matsunoyama	1	M	18-29	13	17	30
		2	F	18-29	13	17	30
		3	M	18-29	13	16	29
		4	F	18-29	13	too fused	NA
		5	M	18-29	13	16	29
		6	F	18-29	13	17	30
WS1273	Oyabe	1	M	11	12	17	29
		2	F	11	12	17	29
		3	M	11	12	16	28
		4	F	11	13	17	30
		5	M	11	12	18	30
		6	F	11	12	17	29
WS1275	Ama	1	M	11	13	18	31
		2	F	11	13	17	30
		3	M	11	13	18	31
		4	F	11	13	17	30
		5	M	30-41	13	17	30
		6	F	11	13	17	30
WS1276	Goka	1	M	11-12	12	17	29
		2	F	11-12	11	17	28
		3	M	11-12	12	18	30
		4	F	11-12	12	17	29
		5	M	11-12	12	16	28
		6	F	11-12	13	17	30
WS1277	Hongu	1	M	11	13	17	30
		2	F	16-18	12	19	31
		3	M	16-18	12	18	30
		4	F	16-18	12	18	30
		5	M	16-18	12	17	29
		6	F	16-18	12	18	30
WS1278	Tsushima	1	M	11-12, 18-29	13	18	31
		2	F	16-18	12	17	29
		3	M	11-12, 18-29	13	16	29
		4	F	16-18	12	18	30
		5	M	11-12, 18-29	12	18	30
		6	F	11-12, 18-29	12	18	30
WS1279	KushimaⅡ	1	M	11-12	12	17	29
		2	F	11-12	12	too fused	NA
		3	M	11-12	13	16	29
		4	F	16-18	12	17	29
		5	M	11-12	11	18	29
		6	F	16-18	11	17	28
WS1280	Hakodate	1	M	11-12	13	17	30
		2	F	11-12	12	19	31
		3	M	11-12	12	18	30
		4	F	11-12	12	19	31
		5	M	11-12	13	17	30
		6	F	11-12	13	18	31
WS1281	Pohang_Uichang	1	M	11-12	13	19	32
		2	F	11-12	13	19	32
		3	M	11-12	13	19	32
		4	F	11-12	13	18	31
		5	M	11-12	13	19	32
		6	F	11-12	13	19	32
WS1282	Suncheon	1	M	11-12	13	19	32
		2	F	11-12	13	18	31
		3	M	11-12	13	18	31
		4	F	11-12	12	18	30
		5	M	11-12	13	18	31
		6	F	11-12	13	18	31
WS1283	Paltan	1	M	11-12	12	18	30
		2	F	11-12	12	18	30
		3	M	11-12	12	18	30
		4	F	11-12	12	18	30
		5	M	11-12	12	17	29
		6	F	11-12	12	17	29
WS1284	Gugil	1	M	11-12	12	18	30
		2	F	11-12	11	18	29
		3	M	11-12	12	19	31
		4	F	11-12	12	17	29
		5	M	11-12	12	18	30
		6	F	11-12	12	18	30
WS1285	Nara	1	M	11-12, 30-41	12	18	30
		2	F	18-29	12	17	29
		3	M	11-12, 30-41	12	17	29
		4	F	18-29	12	17	29
		5	M	11-12, 30-41	11	18	29
		6	F	18-29	11	18	29
WS1286	Ryotsu	1	M	11-12	12	18	30
		2	F	11-12	12	17	29
		3	M	11-12	12	18	30
		4	F	11-12	12	18	30
		5	M	11-12	12	18	30
		6	F	11-12	12	18	30
WS1287	Hatano	1	M	11-12	12	17	29
		2	F	11-12	12	17	29
		3	M	11-12	12	17	29
		4	F	11-12	12	17	29
		5	M	11-12	12	17	29
		6	F	11-12	13	16	29
WS1317	TeradomariⅡ	1	M	11-12	12	17	29
		2	F	11-12	12	16	28
		3	M	11-12	12	17	29
		4	F	11-12	12	17	29
		5	M	11-12	12	17	29
		6	F	11-12	12	16	28
WS1404	Tsuruga	1	M	18-29	12	16	28
		2	F	18-29	12	16	28
		3	M	18-29	12	17	29
		4	F	18-29	12	17	29
		5	M	18-29	12	17	29
		6	F	18-29	12	16	28

## Sheet: S2
Supplementary Table S2. Latitude and longtitude of the original sampling site of each strain. Latitude and longitude were defined as the position of city/town hall of the original sampling sites.
Strain ID	Strain Name	latitude	longitude
WS001	Kanie	35.1322	136.787
WS003	Nagoya	35.1814	136.907
WS004	Toyohashi	34.7692	137.391
WS207	Higashidori	41.2778	141.329
WS209	Inawashiro_Osada	37.5578	140.105
WS211	Hamochi	37.8487	138.317
WS212	Ojiya_Katagai	37.3144	138.795
WS213	Kurobe	36.8714	137.448
WS214	Nanao	37.0431	136.967
WS215	Maizuru	35.4747	135.386
WS216	Ine	35.6753	135.273
WS217	Kumihama_Nagae	35.6034	134.895
WS218	Kumihama_Katchi	35.6034	134.895
WS219	Kinosaki	35.6259	134.807
WS220	Toyooka_Kehi	35.5447	134.82
WS221	Toyooka	35.5447	134.82
WS222	Hamasaka	35.6235	134.449
WS223	Hanamaki	39.3886	141.117
WS224	Kesennuma_Hajikami	38.9081	141.57
WS225	Sendai	38.2681	140.869
WS226	Kawachi	36.6287	139.939
WS227	Mito_Sakasagawa	36.3658	140.472
WS228	Mooka_Sayado	36.4403	140.013
WS229	Hatoyama	35.9814	139.334
WS230	Fukazawa	35.6464	139.653
WS231	Odawara	35.2647	139.152
WS232	Fujiyoshida	35.4875	138.808
WS233	Fuji	35.1614	138.676
WS235	Toba	34.4814	136.843
WS236	Kumano	33.8886	136.1
WS237	Aki	33.5025	133.907
WS238	Hikone	35.2744	136.26
WS239	Hikami	35.1773	135.036
WS240	Tango	35.7401	135.102
WS241	Amino	35.6812	135.027
WS242	Saigo	36.209	133.322
WS243	Sakurae	34.9586	132.335
WS244	Hohoku	34.2906	130.949
WS245	Miyoshi	34.8056	132.852
WS246	Kamiura	34.2634	133.04
WS247	Iwakuni	34.1667	132.219
WS248	Saiki	32.9597	131.9
WS249	Saito	32.1086	131.401
WS250	Ashibe	33.8023	129.761
WS251	Kashima	33.1042	130.099
WS252	Sato	31.8436	129.918
WS253	Oura	31.3775	130.226
WS254	Kushima	31.4647	131.229
WS255	Ginoza	26.4817	127.976
WS256	Ogimi	26.7017	128.12
WS257	Sokcho	38.2069	128.592
WS258	Daebu	37.2667	126.583
WS259	Geoje	34.85	128.583
WS260	Jinseo	35.7281	126.732
WS261	Jindo	34.4831	126.262
WS262	Ilan	24.7506	121.759
WS263	Kunming	25.0667	102.683
WS264	Gwangeui	35.2094	127.468
WS265	Guhang	36.5994	126.663
WS266	Samsan	37.4833	126.633
WS963	Akita	39.7197	140.104
WS1064	Nasukarasuyama	36.6569	140.151
WS1065	Tangokitsu	35.6812	135.027
WS1242	Akishima	35.7056	139.354
WS1263	Hirado	33.3681	129.554
WS1264	Amami	28.3778	129.494
WS1265	Kishiku	32.7502	128.76
WS1266	Tamanoura	32.6342	128.62
WS1267	Kanoya	31.3783	130.852
WS1268	Kasasa	31.4069	130.192
WS1269	SendaiⅡ	38.2681	140.869
WS1270	Gobo	33.8914	135.153
WS1271	Ichikai	36.5433	140.102
WS1272	Matsunoyama	37.0875	138.607
WS1273	Oyabe	36.6756	136.869
WS1275	Ama	36.0964	133.097
WS1276	Goka	36.2901	133.228
WS1277	Hongu	33.8381	135.773
WS1278	Tsushima	34.2028	129.287
WS1279	KushimaⅡ	31.4647	131.229
WS1280	Hakodate	41.7686	140.729
WS1281	Pohang_Uichang	36.019	129.343
WS1282	Suncheon	34.9506	127.487
WS1283	Paltan	37.1997	126.831
WS1284	Gugil	35.85	129.217
WS1285	Nara	34.685	135.805
WS1286	Ryotsu	38.0805	138.435
WS1287	Hatano	37.9903	138.396
WS1317	TeradomariⅡ	37.645	138.77
WS1404	Tsuruga	35.6453	136.056

## Sheet: S3
Supplementary Table S3. Multiple comparison of caudal vertebral number across different water temperature in laboratory-raised fish with strain treated as a fixed effect. *P < 0.05.
	estimate	SE	d.f.	t	P
22oC vs. 24oC	-48.45	21.9	362	-2.212	0.122
22oC vs. 26oC	2.41	21	362	0.115	0.9995
22oC vs. 28oC	-16.9	26.4	362	-0.64	0.9191
24oC vs. 26oC	50.86	18.9	362	2.696	0.0367*
24oC vs. 28oC	31.55	24.8	362	1.272	0.5815
26oC vs. 28oC	-19.31	24	362	-0.806	0.8517
